# Supplementary material for: Predictors of Clavien–Dindo Grade III–IV or Grade V Complications after Metastatic Spinal Tumor Surgery: An Analysis of Sociodemographic, Socioeconomic, Clinical, Oncologic, and Operative Parameters
Source: Cancers (Basel). 2024 Aug 1;16(15):2741. doi: 10.3390/cancers16152741 (PMC11311255; doi:10.3390/cancers16152741)
Supplement: Supplementary file 1 [file cancers-16-02741-s001.zip]

Archive with 1 entries (1 files):
- cancers-3063919-supplementary.pdf
